# Supplementary material for: Multimodality imaging assessment of primary pericardial rhabdomyosarcoma: a case report
Source: Front Cardiovasc Med. 2023 Aug 14;10:1237951. doi: 10.3389/fcvm.2023.1237951 (PMC10461312; doi:10.3389/fcvm.2023.1237951)
Supplement: Supplementary file 1 [file Presentation1.zip]

Archive with 7 entries (6 files):
- Supplementary material/Supplementary Figure S1-4.docx
- Supplementary material/Supplementary Video S1.mp4
- Supplementary material/Supplementary Video S2.mp4
- Supplementary material/Supplementary Video S3.mp4
- Supplementary material/Supplementary Video S4.mp4
- Supplementary material/SupplementaryTable S1-2.DOCX
- Supplementary material/
